# Supplementary material for: What evidence exists on the ecological and physical effects of built structures in shallow, tropical coral reefs? A systematic map protocol
Source: Environ Evid. 2023 Sep 15;12:19. doi: 10.1186/s13750-023-00313-2 (PMC11378851; doi:10.1186/s13750-023-00313-2)
Supplement: Supplementary file 2 — Additional file 2. Search strategy development and testing. [file 13750_2023_313_MOESM2_ESM.xlsx]

## Sheet: README
Search string development and testing
Article Title: What evidence exists on the ecological and physical performance of built structures in shallow, tropical coral reefs? A systematic map protocol
Description: This file provides details on search string development and testing. It includes initial keywords developed by the synthesis team [tab: "initial_keywords"], testing and development of substrings [tab: "search_substrings" and combined strings [tab: "combined_search_string"].

## Sheet: combined_search_string
This sheet documents the combined search strings that were tested and developed in Web of Science and LENS.
database	name	returns	string	changes
WoS	coral 1.0 AND intervention 1.0 AND eco outcome 1.0	3578	(TI = (coral*) OR AB = (coral*)) AND (TI = (artificial* OR gray* OR grey* OR engineer* OR hybrid* OR design* OR construct* OR install* OR sculpt*) OR AB = (artificial* OR gray* OR grey* OR engineer* OR hybrid* OR design* OR construct* OR install* OR sculpt*)) AND (TI = (grow* OR cover* OR communit* OR rich* OR divers* OR surviv* OR settle* OR dens*) OR AB = (grow* OR cover* OR communit* OR rich* …
WoS	coral 1.0 AND intervention 1.2 AND eco outcome 1.0	4576	(TI = (coral*) OR AB = (coral*)) AND (TI = (artificial* OR gray* OR grey* OR engineer* OR hybrid* OR design* OR construct* OR install* OR sculpt* OR ground* OR mitig*) OR AB = (artificial* OR gray* OR grey* OR engineer* OR hybrid* OR design* OR construct* OR install* OR sculpt* OR ground* OR mitig*)) AND (TI = (grow* OR cover* OR communit* OR rich* OR divers* OR surviv* OR settle* OR dens*) OR AB…
WoS	coral 1.0 AND intervention 1.2 AND (eco outcome 1.0 OR phys outcome 1.2)	5740	(TI = (coral*) OR AB = (coral*)) AND (TI = (artificial* OR gray* OR grey* OR engineer* OR hybrid* OR design* OR construct* OR install* OR sculpt* OR ground* OR mitig*) OR AB = (artificial* OR gray* OR grey* OR engineer* OR hybrid* OR design* OR construct* OR install* OR sculpt* OR ground* OR mitig*)) AND ((TI = (grow* OR cover* OR communit* OR rich* OR divers* OR surviv* OR settle* OR dens*) OR A…
WoS	coral 1.0 AND intervention 1.2 AND (eco outcome 1.0 OR phys outcome 1.0)	5725	(TI = (coral*) OR AB = (coral*)) AND (TI = (artificial* OR gray* OR grey* OR engineer* OR hybrid* OR design* OR construct* OR install* OR sculpt* OR ground* OR mitig*) OR AB = (artificial* OR gray* OR grey* OR engineer* OR hybrid* OR design* OR construct* OR install* OR sculpt* OR ground* OR mitig*)) AND ((TI = (grow* OR cover* OR communit* OR rich* OR divers* OR surviv* OR settle* OR dens*) OR A…
WoS	coral 2.0 AND intervention 1.2 AND (eco outcome 1.0 OR phys outcome 1.2)	9322	(TI = (coral* OR reef*) OR AB = (coral* OR reef*)) AND (TI = (artificial* OR gray* OR grey* OR engineer* OR hybrid* OR design* OR construct* OR install* OR sculpt* OR ground* OR mitig*) OR AB = (artificial* OR gray* OR grey* OR engineer* OR hybrid* OR design* OR construct* OR install* OR sculpt* OR ground* OR mitig*)) AND ((TI = (grow* OR cover* OR communit* OR rich* OR divers* OR surviv* OR sett…
WoS	coral 1.0 AND intervention 1.3 AND (eco outcome 1.0 OR phys outcome 1.0)	6237	(TI = (coral*) OR AB = (coral*)) AND (TI = (artificial* OR gray* OR grey* OR engineer* OR hybrid* OR design* OR construct* OR install* OR sculpt* OR modul* OR ground* OR mitig*) OR AB = (artificial* OR gray* OR grey* OR engineer* OR hybrid* OR design* OR construct* OR install* OR sculpt* OR modul* OR ground* OR mitig*)) AND ((TI = (grow* OR cover* OR communit* OR rich* OR divers* OR surviv* OR se…
WoS	coral 1.0 AND intervention 1.3 AND goal 1.0 AND (eco outcome 1.0 OR phys outcome 1.0)	3113	(TI = (coral*) OR AB = (coral*)) AND (TI = (artificial* OR gray* OR grey* OR engineer* OR hybrid* OR design* OR construct* OR install* OR sculpt* OR modul* OR ground* OR mitig*) OR AB = (artificial* OR gray* OR grey* OR engineer* OR hybrid* OR design* OR construct* OR install* OR sculpt* OR modul* OR ground* OR mitig*)) AND (TI = (restor* OR mitig* OR enhanc* OR creat* OR ground* OR rehabilitat* …
WoS	coral 1.0 AND intervention 1.4 AND goal 1.1 AND (eco outcome 1.0 OR phys outcome 1.0)	1825	(TI = (coral*) OR AB = (coral*)) AND (TI = (artificial* OR gray* OR grey* OR engineer* OR hybrid* OR design* OR construct* OR install* OR sculpt* OR modul*) OR AB = (artificial* OR gray* OR grey* OR engineer* OR hybrid* OR design* OR construct* OR install* OR sculpt* OR modul*)) AND (TI = (restor* OR mitig* OR enhanc* OR creat* OR ground* OR rehabilitat* OR protect* OR blast fish*) OR AB = (resto…
WoS	coral 1.0 AND intervention 1.5 AND goal 1.2 AND (eco outcome 1.0 OR phys outcome 1.3)	2494	(TI = (coral*) OR AB = (coral*)) AND (TI = (artificial* OR gray* OR grey* OR engineer* OR hybrid* OR design* OR construct* OR install* OR sculpt* OR modul* OR buil*) OR AB = (artificial* OR gray* OR grey* OR engineer* OR hybrid* OR design* OR construct* OR install* OR sculpt* OR modul* OR buil*)) AND (TI = (restor* OR mitig* OR enhanc* OR creat* OR ground* OR rehab* OR protect* OR blast fish*) OR…
WoS	coral 1.0 AND intervention 1.4 AND goal 1.1 AND (eco outcome 1.0 OR phys outcome 1.4)	1800	(TI = (coral*) OR AB = (coral*)) AND (TI = (artificial* OR gray* OR grey* OR engineer* OR hybrid* OR design* OR construct* OR install* OR sculpt* OR modul*) OR AB = (artificial* OR gray* OR grey* OR engineer* OR hybrid* OR design* OR construct* OR install* OR sculpt* OR modul*)) AND (TI = (restor* OR mitig* OR enhanc* OR creat* OR ground* OR rehabilitat* OR protect* OR blast fish*) OR AB = (resto…
WoS	coral 1.2 AND intervention 1.4 AND goal 1.1 AND (eco outcome 1.0 OR phys outcome 1.4)	1179	(TI = (coral reef*) OR AB = (coral reef*)) AND (TI = (artificial* OR gray* OR grey* OR engineer* OR hybrid* OR design* OR construct* OR install* OR sculpt* OR modul*) OR AB = (artificial* OR gray* OR grey* OR engineer* OR hybrid* OR design* OR construct* OR install* OR sculpt* OR modul*)) AND (TI = (restor* OR mitig* OR enhanc* OR creat* OR ground* OR rehabilitat* OR protect* OR blast fish*) OR A…	no location string
LENS	coral 1.2 AND intervention 1.4 AND goal 1.1 AND (eco outcome 1.0 OR phys outcome 1.4)	1213	(Title = (coral reef*) OR Abstract = (coral reef*)) AND (Title = (artificial* OR gray* OR grey* OR engineer* OR hybrid* OR design* OR construct* OR install* OR sculpt* OR modul*) OR Abstract = (artificial* OR gray* OR grey* OR engineer* OR hybrid* OR design* OR construct* OR install* OR sculpt* OR modul*)) AND (Title = (restor* OR mitig* OR enhanc* OR creat* OR ground* OR rehabilitat* OR protect*…	no location string
WoS	coral 1.2 AND intervention 1.4 AND goal 1.1 AND (eco outcome 1.0 OR phys outcome 1.4) AND location 1.0	439	(TI = (coral reef*) OR AB = (coral reef*)) AND (TI = (artificial* OR gray* OR grey* OR engineer* OR hybrid* OR design* OR construct* OR install* OR sculpt* OR modul*) OR AB = (artificial* OR gray* OR grey* OR engineer* OR hybrid* OR design* OR construct* OR install* OR sculpt* OR modul*)) AND (TI = (restor* OR mitig* OR enhanc* OR creat* OR ground* OR rehabilitat* OR protect* OR blast fish*) OR A…	** note - this includes a location string and narrows results by 700 for WoS search and only loses 1 BM article; if go this route then need to update location 1.0 to 1.1 and possibly update intervention 1.4 to 1.6
LENS	coral 1.2 AND intervention 1.4 AND goal 1.1 AND (eco outcome 1.0 OR phys outcome 1.4) AND location 1.0	497	(Title = (coral reef*) OR Abstract = (coral reef*)) AND (Title = (artificial* OR gray* OR grey* OR engineer* OR hybrid* OR design* OR construct* OR install* OR sculpt* OR modul*) OR Abstract = (artificial* OR gray* OR grey* OR engineer* OR hybrid* OR design* OR construct* OR install* OR sculpt* OR modul*)) AND (Title = (restor* OR mitig* OR enhanc* OR creat* OR ground* OR rehabilitat* OR protect*…	** note - this includes a location string and narrows results by 800 for WoS search and only loses 0 BM articles; if go this route then need to update location 1.0 to 1.1 and possibly update intervention 1.4 to 1.6
WoS	coral 1.2 AND intervention 1.6 AND goal 1.1 AND (eco outcome 1.0 OR phys outcome 1.4) AND location 1.0	808	(TI = (coral reef*) OR AB = (coral reef*)) AND (TI = (artificial* OR gray* OR grey* OR engineer* OR hybrid* OR design* OR construct* OR install* OR sculpt* OR modul* OR structur*) OR AB = (artificial* OR gray* OR grey* OR engineer* OR hybrid* OR design* OR construct* OR install* OR sculpt* OR modul* OR structur*)) AND (TI = (restor* OR mitig* OR enhanc* OR creat* OR ground* OR rehabilitat* OR pro…	big jump up here because intervention 1.6 includes term "structur*"
WoS	coral 1.2 AND intervention 1.6 AND goal 1.1 AND (eco outcome 1.0 OR phys outcome 1.4) AND location 1.1	908	(TI = (coral reef*) OR AB = (coral reef*)) AND (TI = (artificial* OR gray* OR grey* OR engineer* OR hybrid* OR design* OR construct* OR install* OR sculpt* OR modul* OR structur*) OR AB = (artificial* OR gray* OR grey* OR engineer* OR hybrid* OR design* OR construct* OR install* OR sculpt* OR modul* OR structur*)) AND (TI = (restor* OR mitig* OR enhanc* OR creat* OR ground* OR rehabilitat* OR pro…	bit of a jump here to include "ground*' to pick up grounding papers for location
WoS	coral 1.2 AND intervention 1.6 AND goal 1.0 AND (eco outcome 1.1 OR phys outcome 1.4) AND location 1.1	912	(TI = (coral reef*) OR AB = (coral reef*)) AND (TI = (artificial* OR gray* OR grey* OR engineer* OR hybrid* OR design* OR construct* OR install* OR sculpt* OR modul* OR structur*) OR AB = (artificial* OR gray* OR grey* OR engineer* OR hybrid* OR design* OR construct* OR install* OR sculpt* OR modul* OR structur*)) AND (TI = (restor* OR mitig* OR enhanc* OR creat* OR ground* OR rehabilitat* OR pro…	reverted to goal 1.0 without blast fishing terminolog; could reduce # by removing "structur*" from intervention 1.6 and thus reverting to intervention 1.4
LENS	coral 1.2 AND intervention 1.6 AND goal 1.0 AND (eco outcome 1.1 OR phys outcome 1.4) AND location 1.1	1318	(Title = (coral reef*) OR Abstract = (coral reef*)) AND (Title = (artificial* OR gray* OR grey* OR engineer* OR hybrid* OR design* OR construct* OR install* OR sculpt* OR modul* OR structur*) OR Abstract = (artificial* OR gray* OR grey* OR engineer* OR hybrid* OR design* OR construct* OR install* OR sculpt* OR modul* OR structur*)) AND (Title = (restor* OR mitig* OR enhanc* OR creat* OR ground* O…	reverted to goal 1.0 without blast fishing terminolog; could reduce # by removing "structur*" from intervention 1.6 and thus reverting to intervention 1.4
WoS	coral 1.2 AND intervention 1.4 AND goal 1.0 AND (eco outcome 1.1 OR phys outcome 1.4) AND location 1.1	493	(TI = (coral reef*) OR AB = (coral reef*)) AND (TI = (artificial* OR gray* OR grey* OR engineer* OR hybrid* OR design* OR construct* OR install* OR sculpt* OR modul*) OR AB = (artificial* OR gray* OR grey* OR engineer* OR hybrid* OR design* OR construct* OR install* OR sculpt* OR modul*)) AND (TI = (restor* OR mitig* OR enhanc* OR creat* OR ground* OR rehabilitat* OR protect*) OR AB = (restor* OR…	reverted to intervention 1.4 by removing "structur*" b/c added 400 papers with no loss in BM*; this includes a location string and narrows results by 700 for WoS search and only loses 1 BM article
LENS	coral 1.2 AND intervention 1.4 AND goal 1.0 AND (eco outcome 1.1 OR phys outcome 1.4) AND location 1.1	740	(Title = (coral reef*) OR Abstract = (coral reef*)) AND (Title = (artificial* OR gray* OR grey* OR engineer* OR hybrid* OR design* OR construct* OR install* OR sculpt* OR modul*) OR Abstract = (artificial* OR gray* OR grey* OR engineer* OR hybrid* OR design* OR construct* OR install* OR sculpt* OR modul*)) AND (Title = (restor* OR mitig* OR enhanc* OR creat* OR ground* OR rehabilitat* OR protect*…	reverted to intervention 1.4 by removing "structur*" b/c added 400 papers with no loss in BM*; this includes a location string and narrows results by 800 for WoS search and only loses 0 BM article in LENS
WoS	coral 1.2 AND intervention 1.4 AND goal 1.0 AND (eco outcome 1.1 OR phys outcome 1.4) AND location 1.2	496	(TI = (coral reef*) OR AB = (coral reef*)) AND (TI = (artificial* OR gray* OR grey* OR engineer* OR hybrid* OR design* OR construct* OR install* OR sculpt* OR modul*) OR AB = (artificial* OR gray* OR grey* OR engineer* OR hybrid* OR design* OR construct* OR install* OR sculpt* OR modul*)) AND (TI = (restor* OR mitig* OR enhanc* OR creat* OR ground* OR rehabilitat* OR protect*) OR AB = (restor* OR…	added blast fishing to location string to pick up shallow water blast fishing rehabilitation studies; see note above for location string rationale
LENS	coral 1.2 AND intervention 1.4 AND goal 1.0 AND (eco outcome 1.1 OR phys outcome 1.4) AND location 1.2	618	(Title = (coral reef*) OR Abstract = (coral reef*)) AND (Title = (artificial* OR gray* OR grey* OR engineer* OR hybrid* OR design* OR construct* OR install* OR sculpt* OR modul*) OR Abstract = (artificial* OR gray* OR grey* OR engineer* OR hybrid* OR design* OR construct* OR install* OR sculpt* OR modul*)) AND (Title = (restor* OR mitig* OR enhanc* OR creat* OR ground* OR rehabilitat* OR protect*…	added blast fishing to location string to pick up shallow water blast fishing rehabilitation studies; see note above for location string rationale
WoS	coral 1.2 AND intervention 1.4 AND goal 1.0 AND (eco outcome 1.1 OR phys outcome 1.4) AND location 1.3	677	(TI = (coral reef*) OR AB = (coral reef*)) AND (TI = (artificial* OR gray* OR grey* OR engineer* OR hybrid* OR design* OR construct* OR install* OR sculpt* OR modul*) OR AB = (artificial* OR gray* OR grey* OR engineer* OR hybrid* OR design* OR construct* OR install* OR sculpt* OR modul*)) AND (TI = (restor* OR mitig* OR enhanc* OR creat* OR ground* OR rehabilitat* OR protect*) OR AB = (restor* OR…	added updated location string with tropical and subtropical and reef types
WoS	coral 1.2 AND intervention 1.4 AND goal 1.0 AND (eco outcome 1.1 OR phys outcome 1.5) AND location 1.3	680	(TI = (coral reef*) OR AB = (coral reef*)) AND (TI = (artificial* OR gray* OR grey* OR engineer* OR hybrid* OR design* OR construct* OR install* OR sculpt* OR modul*) OR AB = (artificial* OR gray* OR grey* OR engineer* OR hybrid* OR design* OR construct* OR install* OR sculpt* OR modul*)) AND (TI = (restor* OR mitig* OR enhanc* OR creat* OR ground* OR rehabilitat* OR protect*) OR AB = (restor* OR…	added break to physical outcome
WoS	coral 1.2 AND intervention 1.4 AND goal 1.0 AND (eco outcome 1.1 OR phys outcome 1.6) AND location 1.3	686	(TI = (coral reef*) OR AB = (coral reef*)) AND (TI = (artificial* OR gray* OR grey* OR engineer* OR hybrid* OR design* OR construct* OR install* OR sculpt* OR modul*) OR AB = (artificial* OR gray* OR grey* OR engineer* OR hybrid* OR design* OR construct* OR install* OR sculpt* OR modul*)) AND (TI = (restor* OR mitig* OR enhanc* OR creat* OR ground* OR rehabilitat* OR protect*) OR AB = (restor* OR…	added sediment to physical outcome
WoS	coral 1.2 AND intervention 1.4 AND goal 1.0 AND (eco outcome 1.5 OR phys outcome 1.6) AND location 1.3	693	(TI = (coral reef*) OR AB = (coral reef*)) AND (TI = (artificial* OR gray* OR grey* OR engineer* OR hybrid* OR design* OR construct* OR install* OR sculpt* OR modul*) OR AB = (artificial* OR gray* OR grey* OR engineer* OR hybrid* OR design* OR construct* OR install* OR sculpt* OR modul*)) AND (TI = (restor* OR mitig* OR enhanc* OR creat* OR ground* OR rehabilitat* OR protect*) OR AB = (restor* OR…
WoS	coral 1.2 AND intervention 1.4 AND goal 1.0 AND (eco outcome 1.5 OR phys outcome 1.6) AND location 1.3	696	(TI = (coral reef*) OR AB = (coral reef*)) AND (TI = (artificial* OR gray* OR grey* OR engineer* OR hybrid* OR design* OR construct* OR install* OR sculpt* OR modul*) OR AB = (artificial* OR gray* OR grey* OR engineer* OR hybrid* OR design* OR construct* OR install* OR sculpt* OR modul*)) AND (TI = (restor* OR mitig* OR enhanc* OR creat* OR ground* OR rehabilitat* OR protect*) OR AB = (restor* OR…	add dispersal, connectivity, etc.
WoS	coral 1.2 AND intervention 1.4 AND goal 1.0 AND (eco outcome 1.5 OR phys outcome 1.7) AND location 1.3	702	(TI = (coral reef*) OR AB = (coral reef*)) AND (TI = (artificial* OR gray* OR grey* OR engineer* OR hybrid* OR design* OR construct* OR install* OR sculpt* OR modul*) OR AB = (artificial* OR gray* OR grey* OR engineer* OR hybrid* OR design* OR construct* OR install* OR sculpt* OR modul*)) AND (TI = (restor* OR mitig* OR enhanc* OR creat* OR ground* OR rehabilitat* OR protect*) OR AB = (restor* OR…	add condition and bleach
WoS	coral 1.2 AND intervention 1.9 AND goal 1.0 AND (eco outcome 1.5 OR phys outcome 1.7) AND location 1.3	1392	(TI = (coral reef*) OR AB = (coral reef*)) AND (TI = (artificial* OR gray* OR grey* OR engineer* OR hybrid* OR design* OR construct* OR install* OR sculpt* OR modul* OR structur* OR boulder* OR biorock* OR "reef ball*" OR ecoreef* OR "eco reef*" OR limestone* OR "mars assisted reef restoration*") OR AB = (artificial* OR gray* OR grey* OR engineer* OR hybrid* OR design* OR construct* OR install* O…	ballooned b/c added structure with intervention 1.8 plus other new string additions; likely final search
LENS	coral 1.2 AND intervention 1.9 AND goal 1.0 AND (eco outcome 1.5 OR phys outcome 1.7) AND location 1.3	2824	(Title = (coral reef*) OR Abstract = (coral reef*)) AND (Title = (artificial* OR gray* OR grey* OR engineer* OR hybrid* OR design* OR construct* OR install* OR sculpt* OR modul* OR structur* OR boulder* OR biorock* OR "reef ball*" OR ecoreef* OR "eco reef*" OR limestone* OR "mars assisted reef restoration*") OR Abstract = (artificial* OR gray* OR grey* OR engineer* OR hybrid* OR design* OR constr…	likely final lens search
WoS	coral 1.3 AND intervention 1.9 AND goal 1.0 AND (eco outcome 1.5 OR phys outcome 1.7) AND location 1.3	1430	(TI = (coral* AND reef*) OR AB = (coral* AND reef*)) AND (TI = (artificial* OR gray* OR grey* OR engineer* OR hybrid* OR design* OR construct* OR install* OR sculpt* OR modul* OR structur* OR boulder* OR biorock* OR "reef ball*" OR ecoreef* OR "eco reef*" OR limestone* OR "mars assisted reef restoration*") OR AB = (artificial* OR gray* OR grey* OR engineer* OR hybrid* OR design* OR construct* OR …	updated to coral 1.3
LENS	coral 1.3 AND intervention 1.9 AND goal 1.0 AND (eco outcome 1.5 OR phys outcome 1.7) AND location 1.3	2873	(Title = (coral* AND reef*) OR Abstract = (coral* AND reef*)) AND (Title = (artificial* OR gray* OR grey* OR engineer* OR hybrid* OR design* OR construct* OR install* OR sculpt* OR modul* OR structur* OR boulder* OR biorock* OR "reef ball*" OR ecoreef* OR "eco reef*" OR limestone* OR "mars assisted reef restoration*") OR Abstract = (artificial* OR gray* OR grey* OR engineer* OR hybrid* OR design*…	updated to coral 1.3
WoS	coral 1.3 AND intervention 1.9 AND goal 1.0 AND (eco outcome 1.5 OR phys outcome 1.7) AND location 1.4	1432	(TI = (coral* AND reef*) OR AB = (coral* AND reef*)) AND (TI = (artificial* OR gray* OR grey* OR engineer* OR hybrid* OR design* OR construct* OR install* OR sculpt* OR modul* OR structur* OR boulder* OR biorock* OR "reef ball*" OR ecoreef* OR "eco reef*" OR limestone* OR "mars assisted reef restoration*") OR AB = (artificial* OR gray* OR grey* OR engineer* OR hybrid* OR design* OR construct* OR …	added mining to location string so location 1.4
LENS	coral 1.3 AND intervention 1.9 AND goal 1.0 AND (eco outcome 1.5 OR phys outcome 1.7) AND location 1.4	2836	(Title = (coral* AND reef*) OR Abstract = (coral* AND reef*)) AND (Title = (artificial* OR gray* OR grey* OR engineer* OR hybrid* OR design* OR construct* OR install* OR sculpt* OR modul* OR structur* OR boulder* OR biorock* OR "reef ball*" OR ecoreef* OR "eco reef*" OR limestone* OR "mars assisted reef restoration*") OR Abstract = (artificial* OR gray* OR grey* OR engineer* OR hybrid* OR design*…	added mining to location string so location 1.4
WoS	coral 2.0 AND location 2.0 AND intervention 2.0 AND goal AND (ecological outcome OR physical outcome)	1945	(TI = (coral* AND reef*) OR AB = (coral* AND reef*)) AND (TI = (nearshore* OR "near shore*" OR coast* OR shallow* OR shore* OR ground* OR "blast fish*" OR tropical* OR subtropical* OR atoll* OR barrier* OR flat* OR crest* OR fring* OR patch* OR "reef complex*" OR mining*) OR AB = (nearshore* OR "near shore*" OR coast* OR shallow* OR shore* OR ground* OR "blast fish*" OR tropical* OR subtropical* …	updated versions (2.0) that include coauthor feedback	implemented in Duke WoS platform using 5 indexes
WoS	coral 2.0 AND location 2.0 AND intervention 2.1 AND goal AND (ecological outcome OR physical outcome)	2169	(TI = (coral* AND reef*) OR AB = (coral* AND reef*)) AND (TI = (nearshore* OR "near shore*" OR coast* OR shallow* OR shore* OR ground* OR "blast fish*" OR tropical* OR subtropical* OR atoll* OR barrier* OR flat* OR crest* OR fring* OR patch* OR "reef complex*" OR mining*) OR AB = (nearshore* OR "near shore*" OR coast* OR shallow* OR shore* OR ground* OR "blast fish*" OR tropical* OR subtropical* …	updated intervention to 2.1 to include more specific reef intervention terms	implemented in Duke WoS platform using 5 indexes
WoS	coral 2.0 AND location 2.0 AND intervention 2.1 AND goal 2.1 AND (ecological outcome 2.0 OR physical outcome 2.0)	2203	(TI = (coral* AND reef*) OR AB = (coral* AND reef*)) AND (TI = (nearshore* OR "near shore*" OR coast* OR shallow* OR shore* OR ground* OR "blast fish*" OR tropical* OR subtropical* OR atoll* OR barrier* OR flat* OR crest* OR fring* OR patch* OR "reef complex*" OR mining*) OR AB = (nearshore* OR "near shore*" OR coast* OR shallow* OR shore* OR ground* OR "blast fish*" OR tropical* OR subtropical* …	updated goal to 2.1 to include more specific reef intervention terms	implemented in Duke WoS platform using 5 indexes
WoS	coral 2.0 AND location 2.0 AND intervention 2.2 AND goal 2.1 AND (ecological outcome 2.0 OR physical outcome 2.0)	2210	(TI = (coral* AND reef*) OR AB = (coral* AND reef*)) AND (TI = (nearshore* OR "near shore*" OR coast* OR shallow* OR shore* OR ground* OR "blast fish*" OR tropical* OR subtropical* OR atoll* OR barrier* OR flat* OR crest* OR fring* OR patch* OR "reef complex*" OR mining*) OR AB = (nearshore* OR "near shore*" OR coast* OR shallow* OR shore* OR ground* OR "blast fish*" OR tropical* OR subtropical* …	updated to intervention 2.2 to include 3D printing terms	implemented in Duke WoS platform using 5 indexes
WoS	coral 2.0 AND location 2.0 AND intervention 2.3 AND goal 2.1 AND (ecological outcome 2.0 OR physical outcome 2.0)	2221	(TI = (coral* AND reef*) OR AB = (coral* AND reef*)) AND (TI = (nearshore* OR "near shore*" OR coast* OR shallow* OR shore* OR ground* OR "blast fish*" OR tropical* OR subtropical* OR atoll* OR barrier* OR flat* OR crest* OR fring* OR patch* OR "reef complex*" OR mining*) OR AB = (nearshore* OR "near shore*" OR coast* OR shallow* OR shore* OR ground* OR "blast fish*" OR tropical* OR subtropical* …	updated to intervention 2.3 to correct typo in biomimic*	implemented in Duke WoS platform using 5 indexes
WoS	coral 2.0 AND location 2.0 AND intervention 2.4 AND goal 2.1 AND (ecological outcome 2.0 OR physical outcome 2.0)	2229	(TI = (coral* AND reef*) OR AB = (coral* AND reef*)) AND (TI = (nearshore* OR "near shore*" OR coast* OR shallow* OR shore* OR ground* OR "blast fish*" OR tropical* OR subtropical* OR atoll* OR barrier* OR flat* OR crest* OR fring* OR patch* OR "reef complex*" OR mining*) OR AB = (nearshore* OR "near shore*" OR coast* OR shallow* OR shore* OR ground* OR "blast fish*" OR tropical* OR subtropical* …	updated to intervention 2.3 to correct typo in biomimic*	implemented in Duke WoS platform using 5 indexes
WoS	coral 2.0 AND location 2.0 AND intervention 2.4 AND goal 2.1 AND (ecological outcome 2.1 OR physical outcome 2.0)	2275	(TI = (coral* AND reef*) OR AB = (coral* AND reef*)) AND (TI = (nearshore* OR "near shore*" OR coast* OR shallow* OR shore* OR ground* OR "blast fish*" OR tropical* OR subtropical* OR atoll* OR barrier* OR flat* OR crest* OR fring* OR patch* OR "reef complex*" OR mining*) OR AB = (nearshore* OR "near shore*" OR coast* OR shallow* OR shore* OR ground* OR "blast fish*" OR tropical* OR subtropical* …	updated to eco outcome 2.1
WoS	coral 2.0 AND location 2.0 AND intervention 2.4 AND goal 2.1 AND (ecological outcome 2.1 OR physical outcome 2.1)	2261	(TI = (coral* AND reef*) OR AB = (coral* AND reef*)) AND (TI = (nearshore* OR "near shore*" OR coast* OR shallow* OR shore* OR ground* OR "blast fish*" OR tropical* OR subtropical* OR atoll* OR barrier* OR flat* OR crest* OR fring* OR patch* OR "reef complex*" OR mining*) OR AB = (nearshore* OR "near shore*" OR coast* OR shallow* OR shore* OR ground* OR "blast fish*" OR tropical* OR subtropical* …
WoS	coral 2.0 AND location 2.1 AND intervention 2.4 AND goal 2.1 AND (ecological outcome 2.1 OR physical outcome 2.1)	2639	(TI = (coral* AND reef*) OR AB = (coral* AND reef*)) AND (TI = (nearshore* OR "near shore*" OR coast* OR shallow* OR shore* OR ground* OR "blast fish*" OR tropic* OR subtropic* OR "sub-tropic*" OR "sub tropic*" OR atoll* OR barrier* OR flat* OR crest* OR fring* OR patch* OR "reef complex*" OR mining* OR recreat* OR touris* OR island* OR bommi* OR forereef* OR "fore reef*" OR "fore-reef*" OR backr…
WoS	coral 2.0 AND location 2.1 AND intervention 2.5 AND goal 2.1 AND (ecological outcome 2.1 OR physical outcome 2.1)	4179	(TI = (coral* AND reef*) OR AB = (coral* AND reef*)) AND (TI = (nearshore* OR "near shore*" OR coast* OR shallow* OR shore* OR ground* OR "blast fish*" OR tropic* OR subtropic* OR "sub-tropic*" OR "sub tropic*" OR atoll* OR barrier* OR flat* OR crest* OR fring* OR patch* OR "reef complex*" OR mining* OR recreat* OR touris* OR island* OR bommi* OR forereef* OR "fore reef*" OR "fore-reef*" OR backr…	updated to intervention 2.5 [increased results substantially]
WoS	coral 2.0 AND location 2.1 AND intervention 2.5 AND goal 2.2 AND (ecological outcome 2.1 OR physical outcome 2.1)	4798	(TI = (coral* AND reef*) OR AB = (coral* AND reef*)) AND (TI = (nearshore* OR "near shore*" OR coast* OR shallow* OR shore* OR ground* OR "blast fish*" OR tropic* OR subtropic* OR "sub-tropic*" OR "sub tropic*" OR atoll* OR barrier* OR flat* OR crest* OR fring* OR patch* OR "reef complex*" OR mining* OR recreat* OR touris* OR island* OR bommi* OR forereef* OR "fore reef*" OR "fore-reef*" OR backr…	updated to goal 2.2
WoS	coral 2.0 AND location 2.1 AND intervention 2.6 AND goal 2.3 AND (ecological outcome 2.2 OR physical outcome 2.1)	4464	(TI = (coral* AND reef*) OR AB = (coral* AND reef*)) AND (TI = (nearshore* OR "near shore*" OR coast* OR shallow* OR shore* OR ground* OR "blast fish*" OR tropic* OR subtropic* OR "sub-tropic*" OR "sub tropic*" OR atoll* OR barrier* OR flat* OR crest* OR fring* OR patch* OR "reef complex*" OR mining* OR recreat* OR touris* OR island* OR bommi* OR forereef* OR "fore reef*" OR "fore-reef*" OR backr…	updated intervention, goal, and ecological outcome
	coral 2.0 AND location 2.1 AND intervention 2.7 AND goal 2.3 AND (ecological outcome 2.2 OR physical outcome 2.1)	4171	(TI = (coral* AND reef*) OR AB = (coral* AND reef*)) AND (TI = (nearshore* OR "near shore*" OR coast* OR shallow* OR shore* OR ground* OR "blast fish*" OR tropic* OR subtropic* OR "sub-tropic*" OR "sub tropic*" OR atoll* OR barrier* OR flat* OR crest* OR fring* OR patch* OR "reef complex*" OR mining* OR recreat* OR touris* OR island* OR bommi* OR forereef* OR "fore reef*" OR "fore-reef*" OR backr…	intervention 2.7
	coral 2.0 AND location 2.1 AND intervention 2.8 AND goal 2.3 AND (ecological outcome 2.2 OR physical outcome 2.1)	3736	(TI = (coral* AND reef*) OR AB = (coral* AND reef*)) AND (TI = (nearshore* OR "near shore*" OR coast* OR shallow* OR shore* OR ground* OR "blast fish*" OR tropic* OR subtropic* OR "sub-tropic*" OR "sub tropic*" OR atoll* OR barrier* OR flat* OR crest* OR fring* OR patch* OR "reef complex*" OR mining* OR recreat* OR touris* OR island* OR bommi* OR forereef* OR "fore reef*" OR "fore-reef*" OR backr…	intervention 2.8
WoS	coral 2.0 AND location 2.1 AND intervention 2.9 AND goal 2.3 AND (ecological outcome 2.2 OR physical outcome 2.1)	3747	(TI = (coral* AND reef*) OR AB = (coral* AND reef*)) AND (TI = (nearshore* OR "near shore*" OR coast* OR shallow* OR shore* OR ground* OR "blast fish*" OR tropic* OR subtropic* OR "sub-tropic*" OR "sub tropic*" OR atoll* OR barrier* OR flat* OR crest* OR fring* OR patch* OR "reef complex*" OR mining* OR recreat* OR touris* OR island* OR bommi* OR forereef* OR "fore reef*" OR "fore-reef*" OR backr…	intervention 2.9
WoS	coral 2.0 AND location 3.0 AND intervention 3.0 AND goal 3.0 AND (ecological outcome 3.0 OR physical outcome 3.0)	3815	(TI = (coral* AND reef*) OR AB = (coral* AND reef*)) AND (TI = (nearshore* OR "near shore*" OR coast* OR shallow* OR shore* OR tropic* OR subtropic* OR "sub-tropic*" OR "sub tropic*" OR atoll* OR barrier* OR flat* OR crest* OR fring* OR patch* OR "reef complex*" OR island* OR bommi* OR forereef* OR "fore reef*" OR backreef* OR "back reef*" OR carbonat* OR recreat* OR touris* OR dredg* OR ground* …	updated to 3.0 versions for all but coral
	coral 2.0 AND intervention 3.0 AND goal 4.0 AND (ecological outcome 3.0 OR physical outcome 3.0)	6132	(TI = (coral* AND reef*) OR AB = (coral* AND reef*)) AND (TI = (artificial* OR gray* OR grey* OR engineer* OR hybrid* OR design* OR construct* OR install* OR built* OR build* OR deploy* OR sink* OR sunk* OR sank* OR modul* OR structur* OR biorock* OR concrete* OR "reef ball*" OR ecoreef* OR "eco reef*" OR "eco-reef*" OR "mars assisted reef restoration*" OR "mineral accretion*" OR tetrapod* OR tet…
	coral 3.0 AND intervention 3.0 AND goal 4.0 AND (ecological outcome 3.0 OR physical outcome 3.0)	9778	(TI = (coral*) OR AB = (coral*)) AND (TI = (artificial* OR gray* OR grey* OR engineer* OR hybrid* OR design* OR construct* OR install* OR built* OR build* OR deploy* OR sink* OR sunk* OR sank* OR modul* OR structur* OR biorock* OR concrete* OR "reef ball*" OR ecoreef* OR "eco reef*" OR "eco-reef*" OR "mars assisted reef restoration*" OR "mineral accretion*" OR tetrapod* OR tetrahedron* OR trapezo…	updated to coral 3.0

## Sheet: search_substrings
This sheet documents search substrings that were tested and developed in Web of Science
database	name	returns	string	change
WoS	coral 1.0	53938	TI = (coral*) OR AB = (coral*)
WoS	coral 1.1	75018	TI = (coral* OR reef*) OR AB = (coral* OR reef*)
WoS	coral 1.2	26146	TI = (coral reef*) OR AB = (coral reef*)
WoS	coral 1.3		TI = (coral* AND reef*) OR AB = (coral* AND reef*)	syntax change
WoS	coral 2.0	26182	TI = (coral* AND reef*) OR AB = (coral* AND reef*)	approved by coauthors; same as 1.3 but 2.0 to denote coauthor approval	implemented in Duke instead of NOAA using 5 indexes
WoS	coral 3.0	53695	TI = (coral*) OR AB = (coral*)	updated to drop reef since some articles that are pertinent don't have the term reef but do have coral
WoS	intervention 1.0	9619156	(TI = (artificial* OR gray* OR grey* OR engineer* OR hybrid* OR design* OR construct* OR install* OR sculpt*) OR AB = (artificial* OR gray* OR grey* OR engineer* OR hybrid* OR design* OR construct* OR install* OR sculpt*))
WoS	intervention 1.1	10356658	(TI = (artificial* OR gray* OR grey* OR engineer* OR hybrid* OR design* OR construct* OR install* OR sculpt* OR ground*) OR AB = (artificial* OR gray* OR grey* OR engineer* OR hybrid* OR design* OR construct* OR install* OR sculpt* OR ground*))	add ground
WoS	intervention 1.2	10632026	(TI = (artificial* OR gray* OR grey* OR engineer* OR hybrid* OR design* OR construct* OR install* OR sculpt* OR ground* OR mitig*) OR AB = (artificial* OR gray* OR grey* OR engineer* OR hybrid* OR design* OR construct* OR install* OR sculpt* OR ground* OR mitig*))	add mitig
WoS	intervention 1.3	12135862	(TI = (artificial* OR gray* OR grey* OR engineer* OR hybrid* OR design* OR construct* OR install* OR sculpt* OR modul* OR ground* OR mitig*) OR AB = (artificial* OR gray* OR grey* OR engineer* OR hybrid* OR design* OR construct* OR install* OR sculpt* OR modul* OR ground* OR mitig*))	add modul* b/c of Williams et al. 2018
WoS	intervention 1.4	11153206	(TI = (artificial* OR gray* OR grey* OR engineer* OR hybrid* OR design* OR construct* OR install* OR sculpt* OR modul*) OR AB = (artificial* OR gray* OR grey* OR engineer* OR hybrid* OR design* OR construct* OR install* OR sculpt* OR modul*))	remove ground and mitig since in goal
WoS	intervention 1.5	12058435	(TI = (artificial* OR gray* OR grey* OR engineer* OR hybrid* OR design* OR construct* OR install* OR sculpt* OR modul* OR buil*) OR AB = (artificial* OR gray* OR grey* OR engineer* OR hybrid* OR design* OR construct* OR install* OR sculpt* OR modul* OR buil*))	add buil* to capture build and built; too many added
WoS	intervention 1.6	16669634	(TI = (artificial* OR gray* OR grey* OR engineer* OR hybrid* OR design* OR construct* OR install* OR sculpt* OR modul* OR structur*) OR AB = (artificial* OR gray* OR grey* OR engineer* OR hybrid* OR design* OR construct* OR install* OR sculpt* OR modul* OR structur*))	add structur* to encompass exogenous structures in Miller and Barimo 2001
WoS	intervention 1.7	16701219	(TI = (artificial* OR gray* OR grey* OR engineer* OR hybrid* OR design* OR construct* OR install* OR sculpt* OR modul* OR structur* OR boulder* OR biorock* OR "reef ball*" OR ecoreef* OR "eco reef*") OR AB = (artificial* OR gray* OR grey* OR engineer* OR hybrid* OR design* OR construct* OR install* OR sculpt* OR modul* OR structur* OR boulder* OR biorock* OR "reef ball*" OR ecoreef* OR "eco reef*…	add boulder*, biorock, reef ball, ecoreef, eco reef, mars, maars
WoS	intervention 1.8	16731978	(TI = (artificial* OR gray* OR grey* OR engineer* OR hybrid* OR design* OR construct* OR install* OR sculpt* OR modul* OR structur* OR boulder* OR biorock* OR "reef ball*" OR ecoreef* OR "eco reef*" OR limestone*) OR AB = (artificial* OR gray* OR grey* OR engineer* OR hybrid* OR design* OR construct* OR install* OR sculpt* OR modul* OR structur* OR boulder* OR biorock* OR "reef ball*" OR ecoreef*…	add limestone; this increases number pretty substantially
WoS	intervention 1.9	16731978	(TI = (artificial* OR gray* OR grey* OR engineer* OR hybrid* OR design* OR construct* OR install* OR sculpt* OR modul* OR structur* OR boulder* OR biorock* OR "reef ball*" OR ecoreef* OR "eco reef*" OR limestone* OR "mars assisted reef restoration*") OR AB = (artificial* OR gray* OR grey* OR engineer* OR hybrid* OR design* OR construct* OR install* OR sculpt* OR modul* OR structur* OR boulder* OR…	add "Mars Assisted Reef Restoration"
WoS	intervention 2.0	16625572	(TI = (artificial* OR gray* OR grey* OR engineer* OR hybrid* OR design* OR construct* OR install* OR sculpt* OR modul* OR structur* OR boulder* OR biorock* OR concrete* OR "reef ball*" OR ecoreef* OR "eco reef*" OR limestone* OR "mars assisted reef restoration*" OR biomic* OR "nature based solution*" OR "nature based strateg*" OR "nature based defen$e*" OR "nature based protection*" OR "nature ba…	added NBS and similar terms to 1.9; added concrete* and biomic*; incorporates coauthor feedback	implemented in Duke instead of NOAA using 5 indexes
WoS	intervention 2.1	17045872	(TI = (artificial* OR gray* OR grey* OR engineer* OR hybrid* OR design* OR construct* OR install* OR sculpt* OR modul* OR structur* OR boulder* OR biorock* OR concrete* OR "reef ball*" OR ecoreef* OR "eco reef*" OR limestone* OR "mars assisted reef restoration*" OR biomic* OR rubble* OR cobble* OR unconsolidate* OR artwork* OR tetrapod* OR tetrahedron* OR "reef mattress*" OR "reef units" OR "reef…	added more specific intervention terms like rubble*, cobble*, unconsolidate*, artwork* tetrapod*, tetrahedron*, "reef mattress*", "reef units", "reef star*", "reef spider*", rock* to intervention 2.0
WoS	intervention 2.2	17046945	(TI = (artificial* OR gray* OR grey* OR engineer* OR hybrid* OR design* OR construct* OR install* OR sculpt* OR modul* OR structur* OR boulder* OR biorock* OR concrete* OR "reef ball*" OR ecoreef* OR "eco reef*" OR limestone* OR "mars assisted reef restoration*" OR biomic* OR rubble* OR cobble* OR unconsolidate* OR artwork* OR tetrapod* OR tetrahedron* OR "reef mattress*" OR "reef units" OR "reef…	added 3d printing terms to intervention 2.1
WoS	structure intervention 2.3	17106223	(TI = (artificial* OR gray* OR grey* OR engineer* OR hybrid* OR design* OR construct* OR install* OR sculpt* OR modul* OR structur* OR boulder* OR biorock* OR concrete* OR "reef ball*" OR ecoreef* OR "eco reef*" OR limestone* OR "mars assisted reef restoration*" OR biomimic* OR rubble* OR cobble* OR unconsolidate* OR artwork* OR tetrapod* OR tetrahedron* OR "reef mattress*" OR "reef units" OR "re…	corrected typo in biomimic*
WoS	structure intervention 2.4	17118969	(TI = (artificial* OR gray* OR grey* OR engineer* OR hybrid* OR design* OR construct* OR install* OR sculpt* OR modul* OR structur* OR boulder* OR biorock* OR concrete* OR "reef ball*" OR ecoreef* OR "eco reef*" OR limestone* OR "mars assisted reef restoration*" OR biomimic* OR rubble* OR cobble* OR unconsolidate* OR artwork* OR tetrapod* OR tetrahedron* OR "reef mattress*" OR "reef units" OR "re…	add rebar* and monument*
WoS	structure intervention 2.5	24845541	(TI = (artificial* OR gray* OR grey* OR green* OR blue* OR engineer* OR hybrid* OR design* OR construct* OR install* OR built* OR build* OR deploy* OR sink* OR sunk* OR decommission* OR sculpt* OR modif* OR modul* OR structur* OR boulder* OR biorock* OR concrete* OR "reef ball*" OR ecoreef* OR "eco reef*" OR limestone* OR "mars assisted reef restoration*" OR biomimic* OR mimic* OR rubble* OR cobb…	added many extra terms for interventions
WoS	structure intervention 2.6	24191307	(TI = (artificial* OR gray* OR grey* OR green* OR blue* OR engineer* OR hybrid* OR design* OR construct* OR install* OR built* OR build* OR deploy* OR sink* OR sunk* OR decommission* OR sculpt* OR modif* OR modul* OR structur* OR boulder* OR biorock* OR concrete* OR "reef ball*" OR ecoreef* OR "eco reef*" OR limestone* OR "mars assisted reef restoration*" OR biomimic* OR mimic* OR rubble* OR cobb…	remove 3d terms on their own b/c they should always be with print
WoS	structure intervention 2.7	21584723	(TI = (artificial* OR gray* OR grey* OR engineer* OR hybrid* OR design* OR construct* OR install* OR built* OR build* OR deploy* OR sink* OR sunk* OR decommission* OR sculpt* OR modul* OR structur* OR boulder* OR biorock* OR concrete* OR "reef ball*" OR ecoreef* OR "eco reef*" OR limestone* OR "mars assisted reef restoration*" OR biomimic* OR mimic* OR rubble* OR cobble* OR unconsolidate* OR artw…	after testing in WoS interface, remove modif*, green, and blue and frame
WoS	structure intervention 2.8	20586795	(TI = (artificial* OR gray* OR grey* OR engineer* OR hybrid* OR design* OR construct* OR install* OR built* OR build* OR deploy* OR sink* OR sunk* OR decommission* OR sculpt* OR modul* OR structur* OR boulder* OR biorock* OR concrete* OR "reef ball*" OR ecoreef* OR "eco reef*" OR limestone* OR "mars assisted reef restoration*" OR biomimic* OR mimic* OR rubble* OR cobble* OR unconsolidate* OR artw…	remove natural
WoS	structure intervention 2.9	20589013	(TI = (artificial* OR gray* OR grey* OR engineer* OR hybrid* OR design* OR construct* OR install* OR built* OR build* OR deploy* OR sink* OR sunk* OR decommission* OR sculpt* OR modul* OR structur* OR boulder* OR biorock* OR concrete* OR "reef ball*" OR ecoreef* OR "eco reef*" OR limestone* OR "mars assisted reef restoration*" OR biomimic* OR mimic* OR rubble* OR cobble* OR unconsolidate* OR artw…	try natural derivatives
WoS	structure intervention 3.0	20670954	(TI = (artificial* OR gray* OR grey* OR engineer* OR hybrid* OR design* OR construct* OR install* OR built* OR build* OR deploy* OR sink* OR sunk* OR sank* OR modul* OR structur* OR biorock* OR concrete* OR "reef ball*" OR ecoreef* OR "eco reef*" OR "eco-reef*" OR "mars assisted reef restoration*" OR "mineral accretion*" OR tetrapod* OR tetrahedron* OR trapezoid* OR "reef mattress*" OR "reef unit…	remove 3-d parts and just keep print; add sank*; add "eco-reef*", add trapezoid*, remove "built structure" b/c redundant with other terms; re-arrange substantially lso like terms grouped together; add mineral accretion
WoS	goal 1.0	8170069	(TI = (restor* OR mitig* OR enhanc* OR creat* OR ground* OR rehabilitat* OR protect*) OR AB = (restor* OR mitig* OR enhanc* OR creat* OR ground* OR rehabilitat* OR protect*))
WoS	goal 1.1	8170952	(TI = (restor* OR mitig* OR enhanc* OR creat* OR ground* OR rehabilitat* OR protect* OR blast fish*) OR AB = (restor* OR mitig* OR enhanc* OR creat* OR ground* OR rehabilitat* OR protect* OR blast fish*))	add blast fish* b/c of Hong et al. 2019; later decided not needed so revert to 1.0
WoS	goal 1.2	8173555	(TI = (restor* OR mitig* OR enhanc* OR creat* OR ground* OR rehab* OR protect* OR blast fish*) OR AB = (restor* OR mitig* OR enhanc* OR creat* OR ground* OR rehab* OR protect* OR blast fish*))	changed rehabilit* to rehab*; too many extra with this addition so revert to goal 1.1
WoS	goal 2.0	11188878	(TI = (restor* OR mitig* OR enhanc* OR creat* OR ground* OR rehabilitat* OR protect* OR "damage reduc*" OR "risk reduc*" OR attenuat* OR "coastal protect*" OR "coastal defen$e*" OR stabili$* OR recover* OR resilienc*) OR AB = (restor* OR mitig* OR enhanc* OR creat* OR ground* OR rehabilitat* OR protect* OR "damage reduc*" OR "risk reduc*" OR attenuat* OR "coastal defen$e*" OR stabili$* OR recover…	added coauthor feedback to goal 1.0 to include risk reduction / damage reduction, attenuate, coastal defen, stabilize, resilience, recovery	implemented in Duke instead of NOAA using 5 indexes
WoS	goal 2.1	11257012	(TI = (restor* OR mitig* OR enhanc* OR creat* OR ground* OR rehabilitat* OR protect* OR "damage reduc*" OR "risk reduc*" OR attenuat* OR "coastal protect*" OR "coastal defen$e*" OR stabili$* OR recover* OR resilienc* OR dredg*) OR AB = (restor* OR mitig* OR enhanc* OR creat* OR ground* OR rehabilitat* OR protect* OR "damage reduc*" OR "risk reduc*" OR attenuat* OR "coastal defen$e*" OR stabili$* …	added dredg*	implemented in Duke instead of NOAA using 5 indexes
WoS	goal 2.2	13399203	(TI = (restor* OR mitig* OR enhanc* OR creat* OR supplement* OR ground* OR rehabilitat* OR protect* OR "damage reduc*" OR "risk reduc*" OR attenuat* OR "coastal defen$e*" OR stabili$* OR recover* OR resilienc* OR dredg* OR mining* OR "blast fish*" OR "hazard risk*" OR conserv* OR infrastructure* OR "nature-based*" OR "nature based*" OR engineer) OR AB = (restor* OR mitig* OR enhanc* OR creat* OR …	add mining* and others	implemented in Duke instead of NOAA using 5 indexes
WoS	goal 2.3	12595616	(TI = (restor* OR mitig* OR enhanc* OR creat* OR supplement* OR rehabilitat* OR protect* OR "damage reduc*" OR "risk reduc*" OR attenuat* OR "coastal defen$e*" OR stabili$* OR recover* OR resilienc* OR "hazard risk*" OR conserv* OR infrastructure* OR "nature-based*" OR "nature based*" OR engineer*) OR AB = (restor* OR mitig* OR enhanc* OR creat* OR supplement* OR rehabilitat* OR protect* OR "dama…	fix typo where engineer* in title didn't have truncation; remove dreg*, ground*, blash fish*, and mining* since not techinally the goal and b/c those are in location string
WoS	goal 3.0	12595616	(TI = (restor* OR mitig* OR enhanc* OR creat* OR supplement* OR rehabilitat* OR protect* OR "damage reduc*" OR "risk reduc*" OR attenuat* OR "coastal defen$e*" OR stabili$* OR recover* OR resilienc* OR "hazard risk*" OR conserv* OR infrastructure* OR "nature based*" OR engineer*) OR AB = (restor* OR mitig* OR enhanc* OR creat* OR supplement* OR rehabilitat* OR protect* OR "damage reduc*" OR "risk…	remove nature-based b/c redundant
WoS	goal 4.0		(TI = (restor* OR mitig* OR enhanc* OR creat* OR supplement* OR rehabilitat* OR protect* OR "damage reduc*" OR "risk reduc*" OR attenuat* OR "coastal defen$e*" OR stabili$* OR recover* OR resilienc* OR "hazard risk*" OR conserv* OR infrastructure* OR "nature based*" OR engineer* OR recreat* OR touris* OR dredg* OR ground* OR "blast fish*" OR mining*) OR AB = (restor* OR mitig* OR enhanc* OR creat…
WoS	eco outcome 1.0	11401656	(TI = (grow* OR cover* OR communit* OR rich* OR divers* OR surviv* OR settle* OR dens*) OR AB = (grow* OR cover* OR communit* OR rich* OR divers* OR surviv* OR settle* OR dens*))
WoS	eco outcome 1.1	11782840	(TI = (grow* OR cover* OR communit* OR rich* OR divers* OR surviv* OR settle* OR dens* OR recruit*) OR AB = (grow* OR cover* OR communit* OR rich* OR divers* OR surviv* OR settle* OR dens* OR recruit*))	add recruit*
WoS	eco outcome 1.2	14284095	(TI = (grow* OR cover* OR communit* OR rich* OR divers* OR surviv* OR settle* OR dens* OR recruit* OR abund* OR size*) OR AB = (grow* OR cover* OR communit* OR rich* OR divers* OR surviv* OR settle* OR dens* OR recruit* OR abund* OR size*))	add abund* and size*
WoS	eco outcome 1.3	14351975	(TI = (grow* OR cover* OR communit* OR rich* OR divers* OR surviv* OR settle* OR dens* OR recruit* OR abund* OR size* OR coloniz*) OR AB = (grow* OR cover* OR communit* OR rich* OR divers* OR surviv* OR settle* OR dens* OR recruit* OR abund* OR size* OR coloniz*))	add coloniz*
WoS	eco outcome 1.4	14850701	(TI = (grow* OR cover* OR communit* OR rich* OR divers* OR surviv* OR settle* OR dens* OR recruit* OR abund* OR size* OR coloniz* OR rugos* OR complexit*) OR AB = (grow* OR cover* OR communit* OR rich* OR divers* OR surviv* OR settle* OR dens* OR recruit* OR abund* OR size* OR coloniz* OR rugos* OR complexit*))	add complexit*, rugosity*
WoS	eco outcome 1.5	16107390	(TI = (grow* OR cover* OR communit* OR rich* OR divers* OR surviv* OR settle* OR dens* OR recruit* OR abund* OR size* OR coloniz* OR rugos* OR complexit* OR surface area* OR volume*) OR AB = (grow* OR cover* OR communit* OR rich* OR divers* OR surviv* OR settle* OR dens* OR recruit* OR abund* OR size* OR coloniz* OR rugos* OR complexit* OR surface area* OR volume*))	add surface area* and volume*
WoS	eco outcome 1.6	20275475	(TI = (grow* OR cover* OR communit* OR rich* OR divers* OR surviv* OR settle* OR dens* OR recruit* OR abund* OR size* OR coloniz* OR rugos* OR complexit* OR surface area* OR volume* OR connectiv* OR dispers* OR disease* OR mortalit* OR fragmentat* OR breakage*) OR AB = (grow* OR cover* OR communit* OR rich* OR divers* OR surviv* OR settle* OR dens* OR recruit* OR abund* OR size* OR coloniz* OR ru…	add connectiv* and dispers* and disease* and mortalit* and fragmentat* and breakage*
WoS	eco outcome 1.7	23541348	(TI = (grow* OR cover* OR communit* OR rich* OR divers* OR surviv* OR settle* OR dens* OR recruit* OR abund* OR size* OR coloniz* OR rugos* OR complexit* OR "surface area*" OR volume* OR connectiv* OR dispers* OR disease* OR mortalit* OR fragmentat* OR breakage* OR condition* OR bleach*) OR AB = (grow* OR cover* OR communit* OR rich* OR divers* OR surviv* OR settle* OR dens* OR recruit* OR abund*…	add condition* and bleach*; added quotes around "surface area*"
WoS	eco outcome 2.0	23411322	(TI = (grow* OR cover* OR communit* OR rich* OR divers* OR surviv* OR settle* OR dens* OR recruit* OR abund* OR size* OR coloniz* OR rugos* OR complexit* OR "surface area*" OR volume* OR connectiv* OR dispers* OR disease* OR mortalit* OR fragment* OR breakage* OR condition* OR bleach* OR succession*) OR AB = (grow* OR cover* OR communit* OR rich* OR divers* OR surviv* OR settle* OR dens* OR recru…	amended eco outcome 1.7 to include coauthor feedback --> frament* instead of fragmentat*; added succession;	implemented in Duke instead of NOAA using 5 indexes
WoS	eco outcome 2.1	40351562	(TI = (grow* OR cover* OR communit* OR rich* OR divers* OR surviv* OR settle* OR dens* OR recruit* OR abund* OR size* OR coloniz* OR rugos* OR complexit* OR "surface area*" OR volume* OR connectiv* OR dispers* OR disease* OR mortalit* OR fragment* OR breakage* OR condition* OR bleach* OR succession* OR competit* OR predat* OR mutual* OR commensal* OR facilitat* OR omniv* OR zooplank* OR invasiv* …	added multiple terms from ecological outcome typology table	implemented in Duke instead of NOAA using 5 indexes
WoS	eco outcome 2.2	38188559	(TI = (grow* OR cover* OR communit* OR rich* OR divers* OR surviv* OR settle* OR dens* OR recruit* OR abund* OR size* OR coloniz* OR rugos* OR complexit* OR "surface area*" OR volume* OR connectiv* OR dispers* OR disease* OR mortalit* OR fragment* OR breakage* OR condition* OR bleach* OR succession* OR bioaccumul* OR "chemical concentrat*" OR "biological interact" OR succession* OR competit* OR p…	changed gene* to gene, genes, and gentic* b/c was capturing general, generally, and other derivatives	implemented in Duke instead of NOAA using 5 indexes
WoS	eco outcome 3.0	38393060	(TI = (grow* OR cover* OR communit* OR rich* OR divers* OR surviv* OR settle* OR dens* OR recruit* OR abund* OR size* OR coloniz* OR rugos* OR complexit* OR "surface area*" OR volume* OR connectiv* OR dispers* OR disease* OR mortalit* OR fragment* OR breakage* OR condition* OR bleach* OR succession* OR bioaccumul* OR "bio-accumul*" OR "chemical concentrat*" OR "biological interact*" OR succession…	cleaned up a bit by reducing redundancy (e.g., micro-organ) and adding herbiv*, piscivor*, parasit*; fixed a few typos with * and lowercase or; add symbio* for symbiosis and symbiotic	implemented in Duke instead of NOAA using 5 indexes
WoS	phys outcome 1.0	9610522	(TI = (wave* OR current* OR friction* OR rough* OR flood* OR inundat* OR protect* OR forc* OR eros* OR erod* OR mitig*) OR AB = (wave* OR current* OR friction* OR rough* OR flood* OR inundat* OR protect* OR forc* OR eros* OR erod* OR mitig*))
WoS	phys outcome 1.2	10112293	(TI = (wave* OR current* OR friction* OR rough* OR flood* OR inundat* OR protect* OR forc* OR eros* OR erod* OR mitig* OR attenuat* OR damp*) OR AB = (wave* OR current* OR friction* OR rough* OR flood* OR inundat* OR protect* OR forc* OR eros* OR erod* OR mitig* OR attenuat* OR damp*))	add damp* and attenuat*
WoS	phy outcome 1.3	9612297	(TI = (wave* OR current* OR friction* OR rough* OR flood* OR inundat* OR protect* OR forc* OR eros* OR erod* OR mitig* OR storm surge*) OR AB = (wave* OR current* OR friction* OR rough* OR flood* OR inundat* OR protect* OR forc* OR eros* OR erod* OR mitig* OR storm surge*))	remove damp* and attenuat*, add "storm surge*)
WoS	phy outcome 1.4	9335182	(TI = (wave* OR current* OR friction* OR rough* OR flood* OR inundat* OR protect* OR forc* OR eros* OR erod* OR storm surge*) OR AB = (wave* OR current* OR friction* OR rough* OR flood* OR inundat* OR protect* OR forc* OR eros* OR erod* OR storm surge*))	remove mitig
WoS	phy outcome 1.5	9875154	(TI = (wave* OR current* OR friction* OR rough* OR flood* OR inundat* OR protect* OR forc* OR eros* OR erod* OR storm surge* OR break*) OR AB = (wave* OR current* OR friction* OR rough* OR flood* OR inundat* OR protect* OR forc* OR eros* OR erod* OR storm surge* OR break*))	add break*
WoS	phy outcome 1.6	10184019	(TI = (wave* OR current* OR friction* OR rough* OR flood* OR inundat* OR protect* OR forc* OR eros* OR erod* OR "storm surge*" OR break* OR sediment*) OR AB = (wave* OR current* OR friction* OR rough* OR flood* OR inundat* OR protect* OR forc* OR eros* OR erod* OR "storm surge*" OR break* OR sediment*))	added sediment*; added quotes around "storm surge*"
WoS	phy outcome 2.0	13505928	(TI = (wave* OR current* OR friction* OR rough* OR flood* OR inundat* OR protect* OR forc* OR eros* OR erod* OR "storm surge*" OR break* OR sediment* OR attenuat* OR energ* OR flux* OR force*) OR AB = (wave* OR current* OR friction* OR rough* OR flood* OR inundat* OR protect* OR forc* OR eros* OR erod* OR "storm surge*" OR break* OR sediment* OR attenuat* OR energ* OR flux* OR force*))	amended phy outcome 1.6 to incorporate coauthor feedback --> added attenuat*, energ*; force*; flux*	implemented in Duke instead of NOAA using 5 indexes
WoS	phy outcome 2.1	6422037	(TI = (wave* OR current* OR friction* OR rough* OR flood* OR inundat* OR protect* OR forc* OR eros* OR erod* OR "storm surge*" OR break* OR sediment* OR attenuat* OR energ* OR flux* OR reduc* OR mitig* OR defen* OR tide* OR tidal* OR "sea level*" OR "sea-level*" OR sealevel* OR "water level* OR "water-level*" OR elevat* OR shoreline* OR scour* OR damp* OR amplif* OR expos* OR circulat* OR fetch* …	added multiple terms from physical outcome typology that were missing here; also removed "force" that was redundant with "forc"	implemented in Duke instead of NOAA using 5 indexes
WoS	phy outcome 3.0	24599850	(TI = (wave* OR current* OR friction* OR rough* OR flood* OR inundat* OR protect* OR forc* OR eros* OR erod* OR "storm surge*" OR break* OR sediment* OR attenuat* OR energ* OR flux* OR reduc* OR mitig* OR defen* OR tide* OR tidal* OR "sea level*" OR "water level*" OR elevat* OR shoreline* OR scour* OR damp* OR amplif* OR expos* OR circulat* OR fetch* OR buffer* OR stress* OR velocit* OR speed* OR…	removed redundancy w/ hyphenated terms; fixed typo with no closed " on water level	implemented in Duke instead of NOAA using 5 indexes
WoS	location 1.0	612724	(TI = (nearshore* OR coast* OR shallow* OR shore*) OR AB = (nearshore* OR coast* OR shallow* OR shore*))	needed to constrain to shallow coral reefs in coastal environments and exclude mesophotic or deeper reefs far from shore
WoS	location 1.1	1529396	(TI = (nearshore* OR coast* OR shallow* OR shore* OR ground*) OR AB = (nearshore* OR coast* OR shallow* OR shore* OR ground*))	added ground* to capture grounding papers where no shoreline mentioned but grounding occurs, which is good indication of shallow coral reef
WoS	location 1.2	1530970	(TI = (nearshore* OR coast* OR shallow* OR shore* OR ground* OR blast fish*) OR AB = (nearshore* OR coast* OR shallow* OR shore* OR ground* OR blast fish*))	added blast fish* to capture grounding papers where no shoreline mentioned but blast fishing occurs which is a good indication of shallow coral reef
WoS	sub-	3043559	(TI = (nearshore* OR coast* OR shallow* OR shore* OR ground* OR blast fish* OR tropical* OR subtropical* OR atoll* OR barrier* OR flat* OR crest* OR fring* OR patch* OR "reef complex*") OR AB = (nearshore* OR coast* OR shallow* OR shore* OR ground* OR blast fish* OR tropical* OR subtropical* OR atoll* OR barrier* OR flat* OR crest* OR fring* OR patch* OR "reef complex*"))	add tropical*, subtropical*, atoll*, barrier*, flat*, crest*, fring*, patch*, "reef complex*"
WoS	location 1.4	3254607	(TI = (nearshore* OR coast* OR shallow* OR shore* OR ground* OR blast fish* OR tropical* OR subtropical* OR atoll* OR barrier* OR flat* OR crest* OR fring* OR patch* OR "reef complex*" OR mining*) OR AB = (nearshore* OR coast* OR shallow* OR shore* OR ground* OR blast fish* OR tropical* OR subtropical* OR atoll* OR barrier* OR flat* OR crest* OR fring* OR patch* OR "reef complex*" OR mining*))	add mining* to capture coral mining papers which typically occur in shallow coral reefs
WoS	location 2.0	3199578	(TI = (nearshore* OR "near shore*" OR coast* OR shallow* OR shore* OR ground* OR "blast fish*" OR tropical* OR subtropical* OR atoll* OR barrier* OR flat* OR crest* OR fring* OR patch* OR "reef complex*" OR mining*) OR AB = (nearshore* OR "near shore*" OR coast* OR shallow* OR shore* OR ground* OR "blast fish*" OR tropical* OR subtropical* OR atoll* OR barrier* OR flat* OR crest* OR fring* OR pat…	amended location 1.4 to include coauthor feedback --> added quotes around blast fish*, added "near shore*"	implemented in Duke instead of NOAA using 5 indexes
WoS	location 2.1	3827511	(TI = (nearshore* OR "near shore*" OR coast* OR shallow* OR shore* OR ground* OR "blast fish*" OR tropic* OR subtropic* OR "sub-tropic*" OR "sub tropic*" OR atoll* OR barrier* OR flat* OR crest* OR fring* OR patch* OR "reef complex*" OR mining* OR recreat* OR touris* OR island* OR bommi* OR forereef* OR "fore reef*" OR "fore-reef*" OR backreef* OR "back reef*" OR "back-reef*" OR carbonat* OR dred…	change tropical to tropic*; add recreat*, touris*, island*, fore reef variations, back reef variations, carbonat*; change subtropical to subtropic* and split and hyphenate as needed; add dredg*	implemented in Duke instead of NOAA using 5 indexes
WoS	location 3.0	3840670	(TI = (nearshore* OR "near shore*" OR coast* OR shallow* OR shore* OR tropic* OR subtropic* OR "sub-tropic*" OR "sub tropic*" OR atoll* OR barrier* OR flat* OR crest* OR fring* OR patch* OR "reef complex*" OR island* OR bommi* OR forereef* OR "fore reef*" OR backreef* OR "back reef*" OR carbonat* OR recreat* OR touris* OR dredg* OR ground* OR "blast fish*" OR mining*) OR AB = (nearshore* OR "near…	remove redundant hyphenated terms; rearrange so like terms together	implemented in Duke instead of NOAA using 5 indexes
			** removed location string and pulled part of it into goal string

## Sheet: initial_keywords
This sheet documents initial keywords that were developed by the core team. Additional keywords were developed and are documented in the "search_string_development" tab.
population	intervention	ecol outcome	phys outcome
coral*	artificial*	grow*	wave*
coral reef*	gray	cover*	current*
	grey	communit*	attenuat*
	engineer*	rich*	friction*
	hybrid*	divers*	rough*
	design*	surviv*	flood*
	construct*	settle*	inundat*
	install*	dens*	protect*
	sculpt*		forc*
	mitig*		eros*
	ground*		erod*
other that would be captured above
restoration
grounding
mitigation
artificial sustrate
artificial reef
reef ball
