# Supplementary material for: What evidence exists on the ecological and physical effects of built structures in shallow, tropical coral reefs? A systematic map protocol
Source: Environ Evid. 2023 Sep 15;12:19. doi: 10.1186/s13750-023-00313-2 (PMC11378851; doi:10.1186/s13750-023-00313-2)
Supplement: Supplementary file 3 — Additional file 3. Benchmarking articles. [file 13750_2023_313_MOESM3_ESM.xlsx]

## Sheet: README
Benchmarking articles
Article Title: What evidence exists on the ecological and physical performance of built structures in shallow, tropical coral reefs? A systematic map protocol
Description: This file provides information on the benchmarking articles used to test the comprehensiveness of the search.

## Sheet: benchmarking_articles
resource type	authors	year	title	journal	volume	issue	page numbers	DOI	found in original WoS search	found in final WoS search	explanation if not found in Web of Science
Journal Article	O. Berman; M. Weizman; A. Oren; R. Neri; H. Parnas; N. Shashar; E. Tarazi	2023	Design and application of a novel 3D printing method for bio-inspired artificial reefs	Ecological Engineering	188			10.1016/j.ecoleng.2023.106892	no	no	not indexed in Web of Science
Journal Article	A. Brathwaite; E. Clua; R. Roach; N. Pascal	2022	Coral reef restoration for coastal protection: Crafting technical and financial solutions	J Environ Manage	310		114718	10.1016/j.jenvman.2022.114718	yes	yes
Journal Article	S. Clark; A. J. Edwards	1999	An evaluation of artificial reef structures as tools for marine habitat rehabilitation in the Maldives	Aquatic Conservation: Marine and Freshwater Ecosystems	9		2023-05-21	10.1002/(SICI)1099-0755(199901/02)9:1<5::AID-AQC330>3.0.CO;2-U	yes	yes
Journal Article	M. Ghiasian; J. Carrick; L. Rhode‐Barbarigos; B. Haus; A. C. Baker; D. Lirman	2020	Dissipation of wave energy by a hybrid artificial reef in a wave simulator: implications for coastal resilience and shoreline protection	Limnology and Oceanography: Methods	19	1	2023-01-07	10.1002/lom3.10400	yes	yes
Journal Article	S. Hong; Y. Choi; T. Kim; G. S. Lee; D. S. Hur; S. Kwon	2019	The enhanced mitigation of coastal rrosion using the artificial coral reefs	Journal of Coastal Research	91	sp1		10.2112/si91-003.1	yes	yes
Journal Article	A. Hylkema; A. O. Debrot; R. A. R. Cammenga; P. M. van der Laan; M. Pistor; A. J. Murk; R. Osinga	2023	The effect of artificial reef design on the attraction of herbivorous fish and on coral recruitment, survival and growth	Ecological Engineering	188			10.1016/j.ecoleng.2022.106882	no	no	not indexed in Web of Science
Journal Article	M. Jayanthi; J. K. Patterson Edward; H. Malleshappa; N. Gladwin Gnana Asir; G. Mathews; K. Diraviya Raj; D. S. Bilgi; T. K. Ashok Kumar; S. A. Sannasiraj	2019	Perforated trapezoidal artificial reefs can augment the benefits of restoration of an island and its marine ecosystem	Restoration Ecology	28	1	233-243	10.1111/rec.13041	yes	yes
Journal Article	T. Kim; S. Baek; Y. Kwon; J. Lee; S. M. Cha; S. Kwon	2020	Improved coastal erosion prevention using a hybrid method with an artificial coral reef: Large-scale 3D hydraulic experiment	Water	12	10		10.3390/w12102801	yes	yes
Journal Article	D. Lirman; M. W. Miller	2003	Modeling and monitoring tools to assess recovery status and convergence rates between restored and undisturbed coral reef habitats	Restoration Ecology	11	4	448-456	DOI 10.1046/j.1526-100X.2003.rec0286.x	no	yes
Conference Proceedings	E. Mendonza; A. Ríos; I. Mariño-Tapia; R. Silva	2019	Modular coral shaped artificial reefs acting as beach protection barriers	Coastal Structures 2019			989-997	10.18451/978-3-939230-64-9_099	no	no	not indexed in Web of Science
Journal Article	M. W. Miller; J. Barimo	2001	Assessment of juvenile coral populations at two reef restoration sites in the Floriday Keys National Marine Sanctuary: Indicators of success	Bulletin of Marine Science	69	2	395-405		yes	yes
Journal Article	J. D. Osorio-Cano; J. C. Alcérreca-Huerta; I. Mariño-Tapia; A. F. Osorio; C. Acevedo-Ramírez; C. Enriquez; M. Costa; P. Pereira; E. Mendoza; M. Escudero; A. Astorga-Moar; J. López-González; C. M. Appendini; R. Silva; H. Oumeraci	2019	Effects of roughness loss on reef hydrodynamics and coastal rrotection: Approaches in Latin America	Estuaries and Coasts	42	7	1742-1760	10.1007/s12237-019-00584-4	no	no	no built structure intervention referenced in title or abstract so would only be caught via team or stakeholder contribution
Journal Article	B. G. Reguero; M. W. Beck; V. N. Agostini; P. Kramer; B. Hancock	2018	Coral reefs for coastal protection: A new methodological approach and engineering case study in Grenada	J Environ Manage	210		146-161	10.1016/j.jenvman.2018.01.024	yes	yes
Journal Article	F. E. Roelvink; C. D. Storlazzi; A. R. van Dongeren; S. G. Pearson	2021	Coral reef restorations can be optimized to reduce coastal flooding hazards	Frontiers in Marine Science	8			10.3389/fmars.2021.653945	no	no	no built structure intervention referenced in title or abstract so would only be caught via team or stakeholder contribution
Journal Article	R. Silva; E. Mendoza; I. Mariño-Tapia; M. L. Martínez; E. Escalante	2016	An artificial reef improves coastal protection and provides a base for coral recovery	Journal of Coastal Research	75	sp1	467-471	10.2112/si75-094.1	yes	yes
Journal Article	T. Tanaya; N. Kinjo; W. Okada; M. Yasuda; T. Kuwae	2021	Improvement of the coral growth and cost-effectiveness of hybrid infrastructure by an innovative breakwater design in Naha Port, Okinawa, Japan	Coastal Engineering Journal	63	3	248-262	10.1080/21664250.2021.1889823	yes	yes
Journal Article	S. L. Williams; C. Sur; N. Janetski; J. A. Hollarsmith; S. Rapi; L. Barron; S. J. Heatwole; A. M. Yusuf; S. Yusuf; J. Jompa; F. Mars	2018	Large‐scale coral reef rehabilitation after blast fishing in Indonesia	Restoration Ecology	27	2	447-456	10.1111/rec.12866	no	yes
Journal Article	V. F. Chamberland; D. Petersen; J. R. Guest; U. Petersen; M. Brittsan; M. J. A. Vermeij	2017	New seeding approach reduces costs and time to outplant sexually propagated corals for reef restoration	Sci Rep	7	1	18076	10.1038/s41598-017-17555-z	no	yes
Journal Article	C. S. L. Ng; T. C. Toh; L. M. Chou	2017	Artificial reefs as a reef restoration strategy in sediment-affected environments: Insights from long-term monitoring	Aquatic Conservation: Marine and Freshwater Ecosystems	27	5	976-985	10.1002/aqc.2755	no	yes
Journal Article	N. Levy; N. Simon-Blecher; S. Ben-Ezra; M. Yuval; T. Doniger; M. Leray; S. Karako-Lampert; E. Tarazi; O. Levy	2023	Evaluating biodiversity for coral reef reformation and monitoring on complex 3D structures using environmental DNA (eDNA) metabarcoding	Sci Total Environ	856	Pt 2	159051	10.1016/j.scitotenv.2022.159051	no	yes
Journal Article	J. Burt; A. Bartholomew; P. Usseglio; A. Bauman; P. F. Sale	2009	Are artificial reefs surrogates of natural habitats for corals and fish in Dubai, United Arab Emirates?	Coral Reefs	28		663-675	10.1007/s00338-009-0500-1	yes	yes
