# Supplementary material for: What evidence exists on the ecological and physical effects of built structures in shallow, tropical coral reefs? A systematic map protocol
Source: Environ Evid. 2023 Sep 15;12:19. doi: 10.1186/s13750-023-00313-2 (PMC11378851; doi:10.1186/s13750-023-00313-2)
Supplement: Supplementary file 4 — Additional file 4. Data extraction codebook. [file 13750_2023_313_MOESM4_ESM.xlsx]

## Sheet: code book
category	attribute name	description	instructions	dropdown (see tabs)
general
	article ID	Unique identifier for each article	Autofill	NA
	full text eligibility	Whether article is eligible for inclusion based on full text screening [include, exclude]	Indicate whether to include or exclude article at full text stage; include if meets all eligibility criteria for population, study type, intervention, and outcome; exclude if fails to meet eligibility criteria for one or more of population, study type, intervention, or outcome	see "general dropdowns" tab; single option allowed
	screener name	Name of individual who screened full text	Select name from dropdown menu	see "general dropdowns" tab; multiple options allowed in case screening requires multiple individuals
	screening date	Screening date of full text	Autofill	NA
	full text available	Whether full text is available for article [available, unavailable]	Select from dropdown menu	see "general dropdowns" tab; single option allowed
	screening notes	Screener notes on full text screening stage	Manually enter notes or questions from full text screening	NA
bibliographic
	publication type	Type of publication [peer-reviewed, book chapter, etc.]	EndNote autofill; update manually if needed	see "bibliographic dropdowns" tab; single option allowed
	author(s)	Article author(s)	EndNote autofill; update manually if needed	NA
	publication year	Year article was published [YYYY]	EndNote autofill; update manually if needed	NA
	title	Title of article	EndNote autofill; update manually if needed	NA
	journal name	Name of journal where article was published	EndNote autofill; update manually if needed	NA
	volume	Volume of journal in which article was published	EndNote autofill; update manually if needed	NA
	page numbers	Page numbers of article	EndNote autofill; update manually if needed	NA
	DOI	DOI of article	EndNote autofill; update manually if needed	NA
	URL	URL of article	EndNote autofill; update manually if needed	NA
population
	population eligibility	Inclusion versus exclusion decision during full text screening stage for population [include, exclude]	Indicate whether to include or exclude article at full text stage based on population eligibility criteria	see "population dropdowns" tab; single option allowed
	reef type	Type of coral reef [atoll, fringing, barrier, etc.]	Select from dropdown menu (allow: multiple options, add new option)	see "intervention dropdowns" tab; multiple options allowed; add option allowed
	reef relief	Vertical relief of reef [high, low]	Select from dropdown menu (allow: multiple options)	see "intervention dropdowns" tab; multiple options allowed
	reef location	Location on reef where study occurred [fore reef, back reef, reef crest]	Select from dropdown menu (allow: multiple options, add new option)	see "intervention dropdowns" tab; multiple options allowed; add option allowed
	reef energy regime	Categorical classification of reef energetic environment [high energy, low energy]	Select from dropdown menu (allow: multiple options)	see "intervention dropdowns" tab; multiple options allowed
	description of coral reef	Description from article of coral reef	Copy and paste from article, paraphrase if needed	NA
intervention
	intervention eligibility	Inclusion versus exclusion decision during full text screening stage for intervention [include, exclude]	Indicate whether to include or exclude article at full text stage based on intervention eligibility criteria	see "intervention dropdowns" tab; single option allowed
	category of built structure intervention	Category of built structure intervention [artificial - designed, artificial - repurposed, hybrid, natural, etc.]	Select from dropdown menu (allow: multiple options, add new option)	see "intervention dropdowns" tab; multiple options allowed; add option allowed
	description of built structure intervention	Description from article of built structure intervention including quantitative or qualitative information like structure type and materials, structure size, structure date, deployment setting, etc.	Copy and paste from article, paraphrase if needed	NA
	material of built structure	Material of built structure [metal, concrete, rock, wood, plastic, 3D printed, etc.]	Select from dropdown menu (allow: multiple options, add new option)	see "intervention dropdowns" tab; multiple options allowed; add option allowed
	proprietary name of built structure	If applicable, the proprietary name of built structure [Reef Balls, MARS Spider, etc.]	Select from dropdown menu (allow: multiple options, add new option)	see "intervention dropdowns" tab; multiple options allowed; add option allowed
	policy-relevant term for intervention	Policy-relevant term used to describe built structure intervention [nature-based solution, artificial reef, remediation structure]	Select from dropdown menu (allow: multiple options, add new option)	see "intervention dropdowns" tab; multiple options allowed; add option allowed
	depth of built structure	Depth [mean or range, if available] of built structure location	Depth value and units (e.g., 20 m)	NA
	dates of built structure intervention	When the built structure intervention takes place	Indicate start and end dates (if relevant) of built structure intervention	NA
	cost of built structure intervention reported	Whether cost information on built structure intervention is reported [yes, no]	Binary [yes, no] selection from dropdown menu	see "intervention dropdowns" tab; single option allowed
	coral restoration or related context of intervention	Whether the built structure intervention relates to coral restoration or related initiatives [coral restoration context; environmental mitigation context; coastal defense context]	Select from dropdown menu (allow: multiple options, add new option)	see "intervention dropdowns" tab; multiple options allowed; add option allowed
	description of how intervention relates to coral restoration or related contexts	Description from article of how built structure relates to coral restoration or similar contexts	Copy and paste from article, paraphrase if needed	NA
study type
	study type eligibility	Inclusion versus exclusion decision during full text screening stage for study type [include, exclude]	Indicate whether to include or exclude article at full text stage based on study type eligibility criteria	see "study type dropdowns" tab; single option allowed
	study type	Type of study [experimental, modeling, etc.]	Select from dropdown menu (allow: multiple options, add new option)	see "study type dropdowns" tab; multiple options allowed; add option allowed
	study objective	Description from article of study objective	Copy and paste from article, paraphrase if needed	NA
	study design	Description from article of study design	Copy and paste from article, paraphrase if needed	NA
	study location	Description from article of study location	Copy and paste from article, paraphrase if needed	NA
	geographic scale	Description from article of built structure intervention geographic scale [global, regional, national, subnational, local]	Describe the spatial scale of the study. Copy and paste from article, paraphrase if needed [source: Cheng et al. 2022]	NA
	country	Country where built structure intervention occurred	Select from dropdown menu (allow: multiple options)	see "study type dropdowns" tab; multiple options allowed
	state	If built structure installed in United States, state where built structure intervention occurred	Select from dropdown menu (allow: multiple options)	see "study type dropdowns" tab; multiple options allowed
	water body	Name of water body where study was conducted	Copy and paste from article, paraphrase if needed	NA
	category of comparator	Category of comparator used in study [before vs. after, presence vs. absence, different types of built structure interventions, etc.]	Select from dropdown menu (allow: multiple options, add new option) [source: Cheng et al. 2022, Chausson et al. 2020]	see "study type dropdowns" tab; multiple options allowed
	description of comparator	Description from article of study comparator, if applicable	Describe the type of comparator used in study, if any. Copy and paste from article, paraphrase if needed. Refer to typology.	NA
outcome
	outcome eligibility	Inclusion versus exclusion decision during full text screening stage for outcome [include, exclude]	Indicate whether to include or exclude article at full text stage based on outcome eligibility criteria	see "outcome dropdowns" tab; single option allowed
	category of outcome	Whether performance outcome is ecological or physical [ecological or physical]	Select from dropdown menu (allow: multiple options)	see "outcome dropdowns" tab; multiple options allowed
	subcategory of outcome	Subcategory of outcome [ecological: coral cover, coral condition, etc.]; see outcome typology	Select from dropdown menu (allow: multiple options)	see "outcome dropdowns" tab; multiple options allowed
	description of outcome	Description from article of outcome	Copy and paste from article, paraphrase if needed	NA
	when outcome evaluation took place	Whether built structure outcomes were evaluated before, during, or after construction [before construction, during construction, after construction (</= 1yr), after construction (>1 to </= 5 yrs), after construction (>5 to </= 10 yrs), after construction (>10 yrs), no evaluations conducted]	Select from dropdown menu (allow: multiple options)	see "outcome dropdowns" tab; multiple options allowed
	frequency of outcome evaluation	Frequency of outcome performance evaluation, including units (e.g., every 3 weeks for 5 years)	Copy and paste from article, paraphrase if needed	NA
	methods for outcome evaluation	Monitoring method(s) used to evaluate built structure performance outcome [net sampling, economic survey, etc.]	Copy and paste from article, paraphrase if needed	NA
	metrics for outcome evaluation	Monitoring metric(s) used to evaluate built structure performance outcome [coral growth, coral mortality, etc.]	Copy and paste from article, paraphrase if needed	NA
	data type for outcome evaluation	Whether data are qualitative, quantitative, or a combination of both to monitor performance outcome	Select from dropdown menu [source: Cheng et al. 2022, Chausson et al. 2020]	see "outcome dropdowns" tab; single option allowed
	directionality of outcome	Directionality of measured performance outcome [positive, negative, mixed, neutral / no effect]	Select from dropdown menu (allow: multiple options) [source: Chausson et al. 2020]	see "outcome dropdowns" tab; multiple options allowed
Outcomes will be repeated for multiple goals as new clusters of columns (e.g., outcome 1, outcome 2, outcome 3) to handle in spreadsheet in lieu of database
Other instructions
NA = not applicable; use when attribute not applicable for a particular study (e.g., modeling study does not have a continent where built intervention was installed)
UN= unknown; use when attribute is unattainable from study (e.g., the attribute is not mentioned, listed, or stated in the article)

## Sheet: general and bibliographic dropd
full text eligibility	screener name	full text available	publication type
include	to be populated	yes	peer-reviewed article
exclude		no	book
			book chapter
			conference proceedings
			working paper
			report
			PhD thesis
			Masters thesis

## Sheet: population dropdowns
population eligibility	reef type	relative location on reef	reef relief	reef energy regime
include	atoll	forereef	high relief	high energy
exclude (also if unknown)	fringing	backreef	low relief	low energy
	barrier	reef crest		* caveat here that this might not be available or readily interpreted
	patch
	spur and groove
	reef flat
	hard-bottom

## Sheet: intervention dropdowns
intervention eligibility	structure structure category	material	proprietary name of intervention	policy-relevant term	intervention context category	cost reported
include	See Additional File 4	metal	Reef Ball	nature-based solution	coral restoration context	yes
exclude (also if unknown)		concrete	BioRock	natural infrastructure	environmental mitigation context	no
		rock	MARRS Reef Stars / Spiders	natural and nature-based features	coastal protection context
		plastic	Subcon Reef Modules	ecosystem-based adaptation	artwork
		wood	Seacrete	community-based adaptation
		fiberglass		ecosystem-based disaster risk reduction
		3D printed		climate adaptation services
				ecosystem-based mitigation
				green infrastructure
				blue infrastructure
				green engineering
				blue engineering
				ecological engineering
				artificial habitat
				artificial reef
				restoration
				* Adapted from Chausson et al. 2020 and Ceccarelli et al. 2020

## Sheet: study type dropdowns
study type eligibility	study type	geographic scale	country	state	comparator
include	experimental	global	Afghanistan	Alabama	presence vs. absence of engineered structure intervention
exclude (also if unknown)	quasi-experimental	regional	Albania	Alaska	before vs. after engineered structure intervention
	observational	national	Algeria	Arizona	different types of engineered structure interventions (e.g., Reef Balls vs. Tetrahedrons)
	modeling	sub-national	Andorra	Arkansas	different projects or sites of the same engineered structure intervention type (e.g., reef module A vs. reef module B)
	simulation	local	Angola	California	different habitat types (e.g., reef modules in high wave energy environment vs. reef modules in low wave energy settings; reef modules in urban vs natural settings; reef modules in degraded vs. natural settings)
	theoretical	* source: Cheng et al. 2022	Antigua and Barbuda	Colorado	engineered structure intervention vs. fully gray (reef module vs. bulkhead)
	unknown		Argentina	Connecticut	engineered structure intervention vs. natural / green system (e.g., reef module vs. natural coral reef)
	not applicable		Armenia	Delaware	engineered structure intervention tracked over time
			Australia	Florida	none
			Austria	Georgia	* Source: adapted from Cheng et al. 2022 and Chausson et al. 2020
			Azerbaijan	Hawaii
			Bahamas	Idaho
			Bahrain	Illinois
			Bangladesh	Indiana
			Barbados	Iowa
			Belarus	Kansas
			Belgium	Kentucky
			Belize	Louisiana
			Benin	Maine
			Bhutan	Maryland
			Bolivia	Massachusetts
			Bosnia and Herzegovina	Michigan
			Botswana	Minnesota
			Brazil	Mississippi
			Brunei Darussalam	Missouri
			Bulgaria	Montana
			Burkina Faso	Nebraska
			Burundi	Nevada
			Cabo Verde	New Hampshire
			Cambodia	New Jersey
			Cameroon	New Mexico
			Canada	New York
			Central African Republic	North Carolina
			Chad	North Dakota
			Chile	Ohio
			China	Oklahoma
			Colombia	Oregon
			Comoros	Pennsylvania
			Congo	Rhode Island
			Cook Islands	South Carolina
			Costa Rica	South Dakota
			Cote d'Ivoire	Tennessee
			Croatia	Texas
			Cuba	Utah
			Cyprus	Vermont
			Czech Republic	Virginia
			Czechoslovakia (former)	Washington
			Democratic People's Republic of Korea	West Virginia
			Democratic Republic of the Congo	Wisconsin
			Denmark	Wyoming
			Djibouti
			Dominica
			Dominican Republic
			Ecuador
			Egypt
			El Salvador
			Equatorial Guinea
			Eritrea
			Estonia
			Eswatini
			Ethiopia
			Fiji
			Finland
			France
			Gabon
			Gambia
			Georgia
			Germany
			Ghana
			Greece
			Greenland
			Grenada
			Guadeloupe
			Guatemala
			Guinea
			Guinea-Bissau
			Guyana
			Haiti
			Honduras
			Hungary
			Iceland
			India
			Indonesia
			Iran
			Iraq
			Ireland
			Israel
			Italy
			Jamaica
			Japan
			Jordan
			Kazakhstan
			Kenya
			Kiribati
			Kiribati (until 1984)
			Kuwait
			Kyrgyzstan
			Lao People's Democratic Republic
			Latvia
			Lebanon
			Lesotho
			Liberia
			Libya
			Lithuania
			Luxembourg
			Madagascar
			Malawi
			Malaysia
			Maldives
			Mali
			Malta
			Marshall Islands
			Mauritania
			Mauritius
			Mexico
			Micronesia (Federated States of)
			Monaco
			Mongolia
			Montenegro
			Morocco
			Mozambique
			Myanmar
			Namibia
			Nauru
			Nepal
			Netherlands
			Netherlands Antilles
			New Zealand
			Nicaragua
			Niger
			Nigeria
			Niue
			North Macedonia
			Norway
			Occupied Palestinian Territory
			Oman
			Pakistan
			Palau
			Panama
			Papua New Guinea
			Paraguay
			Peru
			Philippines
			Poland
			Portugal
			Puerto Rico
			Qatar
			Republic of Korea
			Republic of Moldova
			Romania
			Russian Federation
			Rwanda
			Saint Kitts and Nevis
			Saint Lucia
			Saint Vincent and the Grenadines
			Samoa
			San Marino
			Sao Tome and Principe
			Saudi Arabia
			Senegal
			Serbia
			Seychelles
			Sierra Leone
			Singapore
			Slovakia
			Slovenia
			Solomon Islands
			Somalia
			South Africa
			South Sudan
			South Viet Nam (former)
			Spain
			Sri Lanka
			Sudan
			Suriname
			Sweden
			Switzerland
			Syrian Arab Republic
			Tajikistan
			Thailand
			Timor-Leste
			Togo
			Tokelau
			Tonga
			Trinidad and Tobago
			Tunisia
			Türkiye
			Turkmenistan
			Tuvalu
			Uganda
			Ukraine
			Union of Soviet Socialist Republics (former)
			United Arab Emirates
			United Kingdom of Great Britain and Northern Ireland
			United Republic of Tanzania
			United States of America
			Uruguay
			Uzbekistan
			Vanuatu
			Venezuela
			Vietnam
			Yemen
			Yugoslavia, Socialist Federal Republic (until 1992)
			Zambia
			Zimbabwe

## Sheet: outcome dropdowns
outcome eligibility	category of outcome	subcategory of outcome	when outcome evaluation took place	data type for outcome evaluation	directionality of measured outcome
include	ecological	See Additional File 5	before construction	qualitative	positive outcomes reported
exclude (also if unknown)	physical		during construction	quantitative	negative outcomes reported
			after construction (</= 1 yr)	combination	mixed (both negative and positive outcomes reported)
			after construction (>1 to </= 5 yrs)	* Chausson et al. 2020	neutral or no effect reported
			after construction (> 5 to </= 10 yrs)		* source: Chausson et al. 2020
			after construction (>10 yrs)
			no performance evaluation
